# Supplementary material for: LLM-Enhanced multimodal detection of fake news
Source: PLoS One. 2024 Oct 24;19(10):e0312240. doi: 10.1371/journal.pone.0312240 (PMC11500920; doi:10.1371/journal.pone.0312240)
Supplement: S1 Data — (CSV) [file pone.0312240.s001.csv]

id	title	text	url	top_img	authors	source	publish_date	movies	images	canonical_link	meta_data
Fake	Female Muslim-American Olympian Bashes U.S.A. —Goes Off The Hinges About Why America Sucks! ⋆ Freedom Daily	131.1k SHARES Facebook Twitter Well tell us how you really feel. Normally when a Muslim bashes the USA, you wouldn’t think that they’re an American themselves. Such wasn’t the case when it came to American Olympian fencer Ibtihaj Muhammad,who became the first American to compete in an Olympic games wearing a Hijab. As it turns out, she has some nasty things to say about the country she’s represen…	http://freedomdaily.com/female-muslim-american-olympian-bashes-u-s-a-goes-off-the-hinges-about-why-america-sucks/	http://freedomdaily.com/wp-content/uploads/2016/08/Ibtihaj-Muhammad.jpg		http://freedomdaily.com	{'$date': 1470794442000}		https://pbs.twimg.com/media/CpYwwqIUIAMtCLQ.jpg,http://1csabj4ddrd61fgqez2e4nss.wpengine.netdna-cdn.com/wp-content/uploads/2017/08/nimrod-218x150.jpg,http://constitution.com/wp-content/uploads/2017/08/confederatemonument_poll_pop.jpg,http://1csabj4ddrd61fgqez2e4nss.wpengine.netdna-cdn.com/wp-content/uploads/2017/08/lecutre-cover-218x150.jpg,http://1csabj4ddrd61fgqez2e4nss.wpengine.netdna-cdn.com/…	http://freedomdaily.com/female-muslim-american-olympian-bashes-u-s-a-goes-off-the-hinges-about-why-america-sucks/	{"googlebot": "noimageindex", "generator": "Powered by Visual Composer - drag and drop page builder for WordPress.", "og": {"site_name": "Freedom Daily", "description": "Well tell us how you really feel.", "title": "Female Muslim-American Olympian Bashes U.S.A. \u2014Goes Off The Hinges About Why America Sucks! \u22c6 Freedom Daily", "locale": "en_US", "image": {"width": 840, "identifier": "http:…
Fake	Charlotte Thugs Leaves Cop’s Body With Disgusting Thing They Did... ⋆ Freedom Daily	4.3k SHARES Facebook Twitter Charlotte riots have gone mad. The idiots there turned a “peaceful protest” into a firey loot-filled war zone all because a black cop shot a black thug with a gun. Go figure. They can’t even play the race card on this one, but they’ll still wreck a town for no reason. It makes sense now that the thugs in Charlotte would do an unthinkably and inhumane act such as gathe…	http://freedomdaily.com/charlotte-thugs-leaves-cops-body-disgusting-thing/	http://freedomdaily.com/wp-content/uploads/2016/09/Capture-42.jpg		http://freedomdaily.com	{'$date': 1474566193000}		http://1csabj4ddrd61fgqez2e4nss.wpengine.netdna-cdn.com/wp-content/uploads/2017/08/nimrod-218x150.jpg,http://constitution.com/wp-content/uploads/2017/08/confederatemonument_poll_pop.jpg,http://1csabj4ddrd61fgqez2e4nss.wpengine.netdna-cdn.com/wp-content/uploads/2017/08/lecutre-cover-218x150.jpg,http://1csabj4ddrd61fgqez2e4nss.wpengine.netdna-cdn.com/wp-content/uploads/wordpress-popular-posts/27403…	http://freedomdaily.com/charlotte-thugs-leaves-cops-body-disgusting-thing/	{"googlebot": "noimageindex", "generator": "Powered by Visual Composer - drag and drop page builder for WordPress.", "og": {"site_name": "Freedom Daily", "description": "Charlotte riots have gone mad.", "title": "Charlotte Thugs Leaves Cop\u2019s Body With Disgusting Thing They Did... \u22c6 Freedom Daily", "locale": "en_US", "image": {"width": 801, "identifier": "http://freedomdaily.com/wp-conte…
Fake	Obama Told Americans That Their Freedom Is Over And	5.2k SHARES Facebook Twitter President Obama has always been a far left borderline socialist progressive liberal. Their is no denying that. Why else would he push such ridiculous polices such as the Affordable Care Act, gun control, and an ever increasing acceptance number of refugees. Well apparently he has not changed his tune. Because President Obama appeared at his final United Nations Genera…	http://freedomdaily.com/nasty-surprise-obama-told-americans-that-their-freedom-is-over-and-new-world-government-is-taking-over/	http://freedomdaily.com/wp-content/uploads/2016/09/obama-u-s-must-give-up-freedoms.jpg		http://freedomdaily.com	{'$date': 1474567449000}	https://www.youtube.com/embed/7Mv4r2Vw6zU?feature=oembed	http://1csabj4ddrd61fgqez2e4nss.wpengine.netdna-cdn.com/wp-content/uploads/2017/08/nimrod-218x150.jpg,http://constitution.com/wp-content/uploads/2017/08/confederatemonument_poll_pop.jpg,http://1csabj4ddrd61fgqez2e4nss.wpengine.netdna-cdn.com/wp-content/uploads/2017/08/lecutre-cover-218x150.jpg,http://1csabj4ddrd61fgqez2e4nss.wpengine.netdna-cdn.com/wp-content/uploads/wordpress-popular-posts/27403…	http://freedomdaily.com/nasty-surprise-obama-told-americans-that-their-freedom-is-over-and-new-world-government-is-taking-over/	{"description": "President Obama gave a speech at the United Nations general assembly where he called for THIS. Absolutely ridiculous! Americans are furious.", "generator": "Powered by Visual Composer - drag and drop page builder for WordPress.", "og": {"site_name": "Freedom Daily", "description": "President Obama gave a speech at the United Nations general assembly where he called for THIS. Abso…
Fake	Tebow DISMANTLES national anthem protests in one sentence...BOOM! ⋆ Freedom Daily	20.1k SHARES Facebook Twitter What do Tim Tebow and Colin Kaepernick have in common? Neither is a starting quarterback in the NFL. The other difference is that Tim Tebow is a man of high class and well respected. The other is an idiot. Tim Tebow was very short on words when a reporter asked him about Colin Kaepernick’s protest towards the National Anthem and not honoring a country who oppresses b…	http://freedomdaily.com/tebow-dismantles-national-anthem-protests-one-sentence-boom/	http://freedomdaily.com/wp-content/uploads/2016/09/tebow-kaepernick.jpg		http://freedomdaily.com	{'$date': 1474577949000}		http://1csabj4ddrd61fgqez2e4nss.wpengine.netdna-cdn.com/wp-content/uploads/2017/08/nimrod-218x150.jpg,http://constitution.com/wp-content/uploads/2017/08/confederatemonument_poll_pop.jpg,http://1csabj4ddrd61fgqez2e4nss.wpengine.netdna-cdn.com/wp-content/uploads/2017/08/lecutre-cover-218x150.jpg,http://1csabj4ddrd61fgqez2e4nss.wpengine.netdna-cdn.com/wp-content/uploads/wordpress-popular-posts/27403…	http://freedomdaily.com/tebow-dismantles-national-anthem-protests-one-sentence-boom/	{"googlebot": "noimageindex", "generator": "Powered by Visual Composer - drag and drop page builder for WordPress.", "og": {"site_name": "Freedom Daily", "description": "Tim Tebow has little to say about Kaepernick, but he makes every word count.", "title": "Tebow DISMANTLES national anthem protests in one sentence...BOOM! \u22c6 Freedom Daily", "locale": "en_US", "image": {"width": 984, "identif…
Fake	Federal Agents Make Massive Discovery at Southern Border… ISIS Is Here ⋆ Freedom Daily	2.8k SHARES Facebook Twitter A border wall isn’t just to keep out illegal immigrants – it acts as a national security measure. China didn’t build their great wall to keep out immigrants, they built it to keep out foreign invaders. We need a border for that reason too, in addition to solving the problem of illegal immigration. The entire nation of Mexico is essentially run by drug cartels, and the…	http://freedomdaily.com/breaking-federal-agents-make-massive-discovery-southern-border-isis-2/	http://freedomdaily.com/wp-content/uploads/2016/09/isis_mexico-640x336.jpg		http://freedomdaily.com	{'$date': 1474573054000}		http://1csabj4ddrd61fgqez2e4nss.wpengine.netdna-cdn.com/wp-content/uploads/2017/08/nimrod-218x150.jpg,http://constitution.com/wp-content/uploads/2017/08/confederatemonument_poll_pop.jpg,http://1csabj4ddrd61fgqez2e4nss.wpengine.netdna-cdn.com/wp-content/uploads/2017/08/lecutre-cover-218x150.jpg,http://1csabj4ddrd61fgqez2e4nss.wpengine.netdna-cdn.com/wp-content/uploads/wordpress-popular-posts/27403…	http://freedomdaily.com/breaking-federal-agents-make-massive-discovery-southern-border-isis-2/	{"googlebot": "noimageindex", "generator": "Powered by Visual Composer - drag and drop page builder for WordPress.", "og": {"site_name": "Freedom Daily", "description": "The barbarians are already inside the gates...", "title": "BREAKING: Federal Agents Make Massive Discovery at Southern Border\u2026 ISIS Is Here \u22c6 Freedom Daily", "locale": "en_US", "image": {"width": 640, "identifier": "htt…
Fake	'Reporters' FLEE When Clintons Get EXPOSED!	The Haitians in the audience have some newsworthy things to say about their experiences. Too bad The Media (D) didn’t stick around to hear it. These people LOVED Trump. They cheered for him, he sat quietly as they told their stories. It was an absolute love-in. That would have chafed the media badly enough. But the audience had something ELSE in common. Complaints against the Clintons, who — to h…	http://clashdaily.com/2016/09/watch-trump-visits-little-haiti-miami-reporters-flee-clintons-get-exposed/?utm_source=referral&utm_medium=facebook.com&utm_campaign=lasmpfb	http://clashdaily.com/wp-content/uploads/2016/09/Screen-Shot-2016-09-18-at-9.31.30-AM-1200x630.png	Rich Witmer,Doug Giles	http://clashdaily.com	{'$date': 1474208802000}	https://www.youtube.com/embed/x5IS6Ya005E?feature=oembed	http://clashdaily.wpengine.netdna-cdn.com/wp-content/uploads/2017/06/Screen-Shot-2017-06-11-at-10.10.13-AM.png,http://clashdaily.wpengine.netdna-cdn.com/wp-content/uploads/2017/06/Screen-Shot-2017-06-23-at-2.12.08-AM.jpg,http://pixel.quantserve.com/pixel/p-52ePUfP6_NxQ_.gif,http://clashdaily.wpengine.netdna-cdn.com/wp-content/uploads/wordpress-popular-posts/111435-featured-330x120.jpg,http://clas…	http://clashdaily.com/2016/09/watch-trump-visits-little-haiti-miami-reporters-flee-clintons-get-exposed/	{"googlebot": "noimageindex", "og": {"site_name": "Clash Daily", "description": "The Haitians in the audience have some newsworthy things to say about their experiences. Too bad The Media (D) didn't stick around to hear it.", "title": "WATCH: Trump Visits Little Haiti In Miami - 'Reporters' FLEE When Clintons Get EXPOSED!", "locale": "en_US", "image": {"width": 1200, "identifier": "http://clashda…
Fake	Australia Voted To Ban Muslims And Liberals Are Pissed	When Donald Trump said that he wanted to ban Muslim immigration until we know what’s going on, every single Democrat and liberal yahoo yelled until their voice was hoarse that it was racist. Oh how wrong they were, and still are. First off, racism is the belief that one race is inherently better than another simply by virtue of the color of their skin. Islam isn’t a race, it is a religion that le…	https://goo.gl/p7jFZG	http://www.yesimright.com/wp-content/uploads/2015/11/radicalmuslim5_1.jpg	Blair Patterson	https://goo.gl	{'$date': 1474616571000}		http://www.yesimright.com/wp-content/uploads/2017/08/rosie_1-324x160.jpg,http://www.yesimright.com/wp-content/uploads/2015/10/obamatreason2_1.jpg,https://pixel.quantserve.com/pixel/p-4_bCA6jtHeMt5.gif,http://www.yesimright.com/wp-content/uploads/2016/06/yir_shadow2_long-e1466287423877.png,http://www.yesimright.com/wp-content/uploads/2016/07/hillarydnc-324x160.jpg,http://media.breitbart.com/media/…	http://www.yesimright.com/australia-voted-to-ban-muslims-and-liberals-are-pissed/	{"description": "When Donald Trump said that he wanted to ban Muslim immigration until we know what's going on, every single Democrat and liberal yahoo yelled until their voice was hoarse that it was racist.\r\n\r\nOh how wrong they were, and still are.\r\n\r\nFirst off, racism is the belief that one race is inherently bett", "generator": "Powered by Visual Composer - drag and drop page builder f…
Fake	Two White Men Doused With Gasoline, Set On FIRE By Blacks	61.3k SHARES Facebook Twitter Update: Buzzfeed has deemed that our description of the crime and the victims is false. We have utterly debunked Buzzfeed’s claims. You can view our followup article here. ~~~ You can’t make this stuff up. People used to tell crazy stories, but have no way to prove if the story was true or not. Then along came video. This is by far one of the craziest things I’ve eve…	http://freedomdaily.com/white-men-set-on-fire-by-blacks-media-censored/	http://freedomdaily.com/wp-content/uploads/2016/09/whites-on-fire.jpg		http://freedomdaily.com	{'$date': 1474663910000}		http://1csabj4ddrd61fgqez2e4nss.wpengine.netdna-cdn.com/wp-content/uploads/2017/08/nimrod-218x150.jpg,http://constitution.com/wp-content/uploads/2017/08/confederatemonument_poll_pop.jpg,http://1csabj4ddrd61fgqez2e4nss.wpengine.netdna-cdn.com/wp-content/uploads/2017/08/lecutre-cover-218x150.jpg,http://1csabj4ddrd61fgqez2e4nss.wpengine.netdna-cdn.com/wp-content/uploads/wordpress-popular-posts/27403…	http://freedomdaily.com/white-men-set-on-fire-by-blacks-media-censored/	{"googlebot": "noimageindex", "generator": "Powered by Visual Composer - drag and drop page builder for WordPress.", "og": {"site_name": "Freedom Daily", "description": "Sick video showing two men LIT ON FIRE in middle of a busy street", "title": "Two White Men Doused With Gasoline, Set On FIRE By Blacks - Media CENSORED (VIDEO) \u22c6 Freedom Daily", "locale": "en_US", "image": {"width": 1096, "…
Fake	ALERT: Police Pull Over ‘Islamic Refugee,’ Horrified To See What Was In The Car	We need a border wall. It is not just a matter of preventing illegal immigration, but securing an essential access point into America. Law enforcement is on high alert after a routine traffic stop revealed troubling intentions. Police in Luna County, New Mexico, pulled over an undocumented Middle Eastern woman with the plans for a nearby gas pipeline and surrounding area. (via Mad News World) Pol…									{}
Fake	CNN’s Post-Debate Rigged Poll Busted…Here Are The Real Results	We’re shocked — SHOCKED — to learn that CNN’s bias is so blatant in just about everything they do, not simply in reporting the news. First came Lester Holt’s unbelievably one-sided moderation of the debate in which he routinely press and even attacked Donald Trump’s record and answers while leaving Hillary untouched with no mention of any of the most obvious scandals. Now CNN has upped the ante o…									{}
Fake	The NFL Told Russell Wilson Not To Speak About His Faith, So He Did Something Fans Couldn't Believe ⋆ Freedom Daily	2.1k SHARES Facebook Twitter Seahawks Quarterback Russell Wilson has never shied away from sharing his love for God and his fellow man. In fact, it is one of his life’s purposes to serve and help his ‘brothers and sisters’ in changing lives to be better. Helping others to get on a path that leads to true joy is what he hopes becomes his legacy in life. On the field he as a Quarterback, Wilson is …	http://freedomdaily.com/nfl-told-russell-wilson-not-speak-faith-something-fans-couldnt-believe/	http://freedomdaily.com/wp-content/uploads/2016/09/0059768001463454026_filepicker.jpg		http://freedomdaily.com	{'$date': 1474918718000}	http://www.youtube.com/embed/XcBbguk05D0?version=3&rel=1&fs=1&autohide=2&showsearch=0&showinfo=1&iv_load_policy=1&wmode=transparent	http://1csabj4ddrd61fgqez2e4nss.wpengine.netdna-cdn.com/wp-content/uploads/2017/08/nimrod-218x150.jpg,http://constitution.com/wp-content/uploads/2017/08/confederatemonument_poll_pop.jpg,http://1csabj4ddrd61fgqez2e4nss.wpengine.netdna-cdn.com/wp-content/uploads/2017/08/lecutre-cover-218x150.jpg,http://1csabj4ddrd61fgqez2e4nss.wpengine.netdna-cdn.com/wp-content/uploads/wordpress-popular-posts/27403…	http://freedomdaily.com/nfl-told-russell-wilson-not-speak-faith-something-fans-couldnt-believe/	{"googlebot": "noimageindex", "generator": "Powered by Visual Composer - drag and drop page builder for WordPress.", "og": {"site_name": "Freedom Daily", "description": "Fearless...", "title": "The NFL Told Russell Wilson Not To Speak About His Faith, So He Did Something Fans Couldn't Believe \u22c6 Freedom Daily", "locale": "en_US", "image": {"width": 640, "identifier": "http://freedomdaily.com/…
Fake	The Pope Flat Out Called Fox News Type Journalism ‘Terrorism’	Someone had to say it. Okay, liberals have been saying it for years. Fox News (and increasingly, the other news channels) have been promoting fear for so long that they have become the terrorists. Pope Francis agrees. Channeling Franklin Delano Roosevelt’s infamous line, “we have nothing to fear but fear itself,” the Pope chastised fear-based media. Journalism based on gossip or rumors is a form …	http://author.addictinginfo.org/2016/09/23/the-pope-flat-out-called-fox-news-type-journalism-terrorism/	http://addictinginfo.addictinginfoent.netdna-cdn.com/wp-content/uploads/2016/09/GettyImages-503594898.jpg	Wendy Gittleson	http://author.addictinginfo.org	{'$date': 1474588800000}		http://i.imgur.com/JeqZLhj.png,http://addictinginfo.addictinginfoent.netdna-cdn.com/wp-content/uploads/2016/09/GettyImages-503594898.jpg,https://d5nxst8fruw4z.cloudfront.net/atrk.gif?account=Ckvzg1awO700y8,http://pixel.quantserve.com/pixel/p-CR_FUckkEtQQm.gif,http://i.imgur.com/rUJFIsF.png,http://1.gravatar.com/avatar/7967831c4b263398ad7227f53695cfda?s=70&d=identicon&r=g,http://addictinginfo.addi…	http://addictinginfo.com/2016/09/23/the-pope-flat-out-called-fox-news-type-journalism-terrorism/	{"publisher": "Addicting Info | The Knowledge You Crave", "description": "Fox News, the Pope is talking to you.", "generator": "WPZOOM Framework 1.5.0", "author": "Wendy Gittleson", "og": {"site_name": "AddictingInfo", "description": "Fox News, the Pope is talking to you.", "title": "The Pope Flat Out Called Fox News Type Journalism \u2018Terrorism\u2019", "url": "http://addictinginfo.com/2016/09…
Fake	HERE IT IS! The Winner of the First Debate Was Just Announced, And the Winner Is…	775 SHARES Facebook Twitter CNN news has claimed through polling that Hillary Clinton was the undefinable winner of the first general election debate. But others indicate otherwise. Snap polls show Donald Trump as the debate night winner. Talking points included the Birther movement allegations, the email controversy, and Trump’s tax returns as well as other things. Look at some of the snap polls…	http://freedomdaily.com/here-it-is-the-winner-of-the-first-debate-was-just-announced-and-the-winner-is/	http://freedomdaily.com/wp-content/uploads/2016/09/image-74.jpeg		http://freedomdaily.com	{'$date': 1475009830000}		http://1csabj4ddrd61fgqez2e4nss.wpengine.netdna-cdn.com/wp-content/uploads/2016/09/image-76.jpeg,http://1csabj4ddrd61fgqez2e4nss.wpengine.netdna-cdn.com/wp-content/uploads/2017/08/1-83-100x70.jpg,http://1csabj4ddrd61fgqez2e4nss.wpengine.netdna-cdn.com/wp-content/uploads/2017/08/nimrod-218x150.jpg,http://constitution.com/wp-content/uploads/2017/08/confederatemonument_poll_pop.jpg,http://1csabj4ddr…	http://freedomdaily.com/here-it-is-the-winner-of-the-first-debate-was-just-announced-and-the-winner-is/	{"description": "Early polls show that Hillary Clinton won the first presidential debate but other sources and polls indicate otherwise. Read more here.", "generator": "Powered by Visual Composer - drag and drop page builder for WordPress.", "og": {"site_name": "Freedom Daily", "description": "Early polls show that Hillary Clinton won the first presidential debate but other sources and polls indi…
Real	Obama’s team isn’t laughing at Trump anymore	2016 Obama’s team isn’t laughing at Trump anymore The president’s aides worry the Republican represents more of America than a fringe. Obamaworld laughed as it watched Donald Trump’s hostile takeover of the GOP. After eight years of Republican opposition, inconsistent policy demands and racialized hate against the first black president, President Barack Obama’s aides, past and present, thought Re…	http://politi.co/2cW2vAD	http://v.politico.com/images/1155968404/201609/2122/1155968404_5141376081001_5133513424001-vs.jpg?pubId=1155968404	Edward-isaac Dovere,Eli Stokols,Politico Staff,Jack Shafer	http://politi.co	{'$date': 1474866060000}		http://v.politico.com/images/1155968404/201609/2122/1155968404_5141376081001_5133513424001-vs.jpg?pubId=1155968404,data:image/gif;base64,R0lGODlhAQABAAAAACH5BAEKAAEALAAAAAABAAEAAAICTAEAOw==	http://www.politico.com/story/2016/09/barack-obama-donald-trump-228649	{"description": "The president\u2019s aides worry the Republican represents more of America than a fringe.", "og": {"site_name": "POLITICO", "description": "The president\u2019s aides worry the Republican represents more of America than a fringe.", "title": "Obama\u2019s team isn\u2019t laughing at Trump anymore", "url": "http://politi.co/2cW1RDp", "image": "http://v.politico.com/images/115596840…
Real	Georgia poll: Donald Trump, Hillary Clinton in tight race	Story highlights Trump has 45%, Clinton 42% and Gary Johnson 8% Mitt Romney won the state by 8 points in 2012 Washington (CNN) Donald Trump and Hillary Clinton are in a tight race in in Georgia, a traditionally deep red state, according to a new poll. The Republican candidate has 45% to Clinton's 42% in the Monmouth University poll, within the poll's margin of error. Libertarian Gary Johnson had …	http://cnn.it/2cynaZx	http://i2.cdn.cnn.com/cnnnext/dam/assets/160913140215-clinton-trump-split-0913-super-tease.jpg	Tal Kopan	http://cnn.it			http://i2.cdn.cnn.com/cnnnext/dam/assets/161028221651-donald-trump-cedar-rapids-large-169.jpg,http://i2.cdn.cnn.com/cnnnext/dam/assets/161106045701-03-trump-reno-1105-large-169.jpg,http://i2.cdn.cnn.com/cnnnext/dam/assets/161102201935-donald-trump-nice-and-cool-pensacola-fl-bts-00001523-large-169.jpg,http://i2.cdn.cnn.com/cnnnext/dam/assets/161031105742-cuomo-lewandowski-hillary-clinton-email-exc…	http://www.cnn.com/2016/09/19/politics/georgia-monmouth-poll-donald-trump-hillary-clinton/index.html	{"description": "Donald Trump is up 3 points over Hillary Clinton in Georgia, within the margin of error, according to a new Monmouth University poll", "pubdate": "2016-09-19T17:09:16Z", "author": "Tal Kopan, CNN", "og": {"site_name": "CNN", "description": "Donald Trump is up 3 points over Hillary Clinton in Georgia, within the margin of error, according to a new Monmouth University poll", "pubda…
Real	Chelsea Handler Gets The Last Word After RNC Chair Attacks Hillary For Not Smiling (VIDEO)	There may be a few women out there who enjoy a man telling them to be more joyous in their presence, but as for the rest of us, there’s nothing a woman hates more than being told to smile. Do men smile all the time? No. Because if they did, we’d think they were crazy and up to something. Same goes for women. Not every situation calls for a smile at all times. Especially when discussing foreign po…	http://www.addictinginfo.org/2016/09/19/chelsea-handler-gets-the-last-word-after-rnc-chair-attacks-hillary-for-not-smiling-video/	http://addictinginfo.addictinginfoent.netdna-cdn.com/wp-content/uploads/2016/09/ChelseaReince.jpg		http://www.addictinginfo.org	{'$date': 1474243200000}		http://i.imgur.com/JeqZLhj.png,https://d5nxst8fruw4z.cloudfront.net/atrk.gif?account=Ckvzg1awO700y8,http://i.imgur.com/rUJFIsF.png,http://addictinginfo.addictinginfoent.netdna-cdn.com/wp-content/uploads/2016/09/ChelseaReince.jpg,http://addictinginfo.com/wp-content/uploads/2013/05/masthead.jpg,http://pixel.quantserve.com/pixel/p-CR_FUckkEtQQm.gif,http://1.gravatar.com/avatar/d427d9653e9e8cd309a570…	http://addictinginfo.com/2016/09/19/chelsea-handler-gets-the-last-word-after-rnc-chair-attacks-hillary-for-not-smiling-video/	{"publisher": "Addicting Info | The Knowledge You Crave", "description": "Doesn't get better than this...", "generator": "WPZOOM Framework 1.5.0", "author": "Sarah", "og": {"site_name": "AddictingInfo", "description": "Doesn't get better than this...", "title": "Chelsea Handler Gets The Last Word After RNC Chair Attacks Hillary For Not Smiling (VIDEO)", "url": "http://addictinginfo.com/2016/09/19…
Real	Is Donald Trump qualified to be president?	Off Message Is Donald Trump qualified to be president? In the most pivotal moment of 2016, these are the questions he must answer. H.L. Mencken declared there was only one way to look at a politician — “down.” Likewise, there’s really only one way to look at the first presidential debate on Monday: as the first serious job interview for potential President Donald John Trump — an opaque candidate …	http://politi.co/2dkiM5e	http://v.politico.com/images/1155968404/201609/1397/1155968404_5141384022001_5139891128001-vs.jpg?pubId=1155968404	Jack Shafer,Kyle Cheney,Daniel Strauss,Daniel Lippman,Eli Stokols,Glenn Thrush,Brent Griffiths	http://politi.co	{'$date': 1474866599000}		http://v.politico.com/images/1155968404/201609/1397/1155968404_5141384022001_5139891128001-vs.jpg?pubId=1155968404,http://static.politico.com/4f/ce/b732203d484d8c198b543f9b1313/offmessage-banner-takeaways.png,data:image/gif;base64,R0lGODlhAQABAAAAACH5BAEKAAEALAAAAAABAAEAAAICTAEAOw==	http://www.politico.com/story/2016/09/is-donald-trump-qualified-to-be-president-228657	{"description": "In the most pivotal moment of 2016, these are the questions he must answer.", "og": {"site_name": "POLITICO", "description": "In the most pivotal moment of 2016, these are the questions he must answer.", "title": "Is Donald Trump qualified to be president?", "url": "http://politi.co/2diUcS5", "image": "http://v.politico.com/images/1155968404/201609/1397/1155968404_5141384022001_5…
Real	House oversight panel votes Clinton IT chief in contempt	Story highlights The House Oversight panel voted 19-15 to hold Bryan Pagliano in contempt Pagliano failed to show for a second hearing on Clinton's emails and private server Washington (CNN) Members of the House Oversight and Government Reform Committee voted along party lines Thursday to hold the architect of Hillary Clinton's private email server in contempt for failing to appear before them. T…	http://cnn.it/2deaH2d	http://i2.cdn.cnn.com/cnnnext/dam/assets/160913142054-pagliano-house-oversight-super-tease.jpeg	Tom Lobianco,Deirdre Walsh	http://cnn.it			http://i2.cdn.cnn.com/cnnnext/dam/assets/170502155234-03-hrc-amanpour-0502-large-169.jpg,http://i2.cdn.cnn.com/cnnnext/dam/assets/170502161453-04-hrc-amanpour-0502-large-169.jpg,http://i2.cdn.cnn.com/cnnnext/dam/assets/170502144003-hillary-clinton-may-2-2017-06-large-169.jpg,http://i2.cdn.cnn.com/cnnnext/dam/assets/161110182954-hillary-clinton-margot-gerster-photo-still-only-00000000-large-169.jp…	http://www.cnn.com/2016/09/22/politics/bryan-pagliano-hillary-clinton-emails-contempt/index.html	{"description": "Members of the House Oversight and Government Reform Committee voted along party lines Thursday to hold the architect of Hillary Clinton's private email server in contempt for failing to appear before them.", "pubdate": "2016-09-22T18:21:43Z", "author": "Tom LoBianco and Deirdre Walsh, CNN", "og": {"site_name": "CNN", "description": "Members of the House Oversight and Government …
Real	America Just Tragically Lost A Country Music Icon, Please Pray For Jean Shepard’s Family	We are absolutely heartbroken to hear about the death of someone that was so special to everyone in country music. She always had a smile on her face and she lit up any room that she walked into. Jean Shepard was 82 years old and after only a couple of days in hospice care we had to say our goodbyes. Jean Shepard was a Grand Ole Opry member and she wasn’t just any member. Shepard was known as the…	http://newsbake.com/entertainment-news/music-entertainment/america-just-tragically-lost-a-country-music-icon-please-pray-for-jean-shepards-family/?utm_source=Right+Wing+News&utm_medium=Arnold+Palmer%2F9%2F26&utm_content=Right+Wing+News%2FLegendary+Country%2F9%2F26	http://newsbake.com/wp-content/uploads/2016/05/Grand-Ole-Opry.jpg	Nancy Wells	http://newsbake.com	{'$date': 1474898600000}	https://www.youtube.com/embed/8ozTJcu-_BU	http://0.gravatar.com/avatar/0d702c6042933cd78a52cb689e585b59?s=50&d=mm&r=g,http://newsbake.com/wp-content/uploads/2015/12/atlanta.png,http://newsbake.com/wp-content/uploads/2016/09/jean-shepard-dead.jpg,http://newsbake.com/wp-content/uploads/2015/12/carolina.png,http://newsbake.com/wp-content/uploads/2015/12/cincinnati.png,http://newsbake.com/wp-content/uploads/2017/05/cancelled-600x320.jpg,http…	http://newsbake.com/entertainment-news/music-entertainment/america-just-tragically-lost-a-country-music-icon-please-pray-for-jean-shepards-family/	{"shareaholic": {"site_name": "NewsBake", "language": "en-US", "url": "http://newsbake.com/entertainment-news/music-entertainment/america-just-tragically-lost-a-country-music-icon-please-pray-for-jean-shepards-family/", "article_author_name": "Nancy Wells", "image": "http://newsbake.com/wp-content/uploads/2016/05/Grand-Ole-Opry-1024x538.jpg", "site_id": "6ff0012b336e4af10273fa97f0092cf4", "articl…
Real	Monuments to the Battle for the New South	Nine years ago, a driver lost control of his pickup truck and crashed into the Confederate monument on the front lawn of the Franklin County Courthouse, decapitating the marble soldier. Some locals who found the monument offensive said they were glad to see it go, but there was never much doubt that once the money was raised, the soldier would be back. The rededication ceremony in 2010 drew a cro…	http://politi.co/2dd9U1x	http://static.politico.com/25/ed/85332de14c45b4f400ce55d4ab44/160915-rab-roanokesidebar-ap.jpg	Jack Shafer,Lisa Rab	http://politi.co	{'$date': 1473941820000}		http://static.politico.com/25/ed/85332de14c45b4f400ce55d4ab44/160915-rab-roanokesidebar-ap.jpg,data:image/gif;base64,R0lGODlhAQABAAAAACH5BAEKAAEALAAAAAABAAEAAAICTAEAOw==,https://static.politico.com/dims4/default/e22da2a/2147483647/resize/1160x%3E/quality/90/?url=http%3A%2F%2Fstatic.politico.com%2F25%2Fed%2F85332de14c45b4f400ce55d4ab44%2F160915-rab-roanokesidebar-ap.jpg	http://www.politico.com/magazine/story/2016/09/virginia-civil-war-monuments-new-south-214248	{"description": "Virginia, increasingly diverse and progressive, debates what to do with hundreds of statues dedicated to the \u2018Lost Cause.\u2019", "og": {"site_name": "POLITICO Magazine", "description": "Virginia, increasingly diverse and progressive, debates what to do with hundreds of statues dedicated to the \u2018Lost Cause.\u2019", "title": "Monuments to the Battle for the New South", "…
Real	RACE TIED on debate day; Colo. and Pa. have turned tight -- CLINTON hosting more than 1,200 watch parties -- THE PLAYBOOK INTERVIEW: Stephanie Schriock -- B’DAY: Dave Weigel	RACE TIED on debate day; Colo. and Pa. have turned tight -- CLINTON hosting more than 1,200 watch parties -- THE PLAYBOOK INTERVIEW: Stephanie Schriock -- B’DAY: Dave Weigel Driving the Day HAPPY DEBATE DAY! Bloomberg is out with a poll this morning that tracks with practically every public survey that’s been released: the race for the White House is basically tied. http://bloom.bg/2dlw162 Donald…	http://politi.co/2dkzgKC	http://static.politico.com/da/f5/44342c424c68b675719324b1106b/politico.jpg	Daniel Lippman,Jack Shafer,Jake Sherman,Anna Palmer	http://politi.co	{'$date': 1474873832000}		http://static.politico.com/da/f5/44342c424c68b675719324b1106b/politico.jpg,data:image/gif;base64,R0lGODlhAQABAAAAACH5BAEKAAEALAAAAAABAAEAAAICTAEAOw==	http://www.politico.com/tipsheets/playbook/2016/09/race-tied-on-debate-day-co-and-pa-are-tight-clinton-hosting-more-than-1-200-watch-parties-the-playbook-interview-stephanie-schriock-bday-dave-weigel-216499	{"og": {"site_name": "POLITICO", "title": "RACE TIED on debate day; Colo. and Pa. have turned tight -- CLINTON hosting more than 1,200 watch parties -- THE PLAYBOOK INTERVIEW: Stephanie Schriock -- B\u2019DAY: Dave Weigel", "url": "http://politi.co/2cWjD9D", "image": "http://static.politico.com/da/f5/44342c424c68b675719324b1106b/politico.jpg", "fb_appid": 114037015331397, "type": "website"}, "twi…
Real	Giuliani slams Lester Holt for fact-checking like Candy Crowley	Giuliani slams Lester Holt for fact-checking like Candy Crowley Presidential debate moderator Lester Holt pulled two Candy Crowleys, former New York Mayor Rudy Giuliani said Tuesday, accusing of the “NBC Nightly News” anchor of mirroring Crowley’s infamous Mitt Romney fact-check twice on Monday night. In an interview with “Fox and Friends,” Giuliani said he watched the debate two times — once liv…	http://politi.co/2dd2Ajf	http://v.politico.com/images/1155968404/201609/3780/1155968404_5143636422001_5143635290001-vs.jpg?pubId=1155968404	Jack Shafer,Nolan D	http://politi.co	{'$date': 1474971551000}		http://v.politico.com/images/1155968404/201609/3780/1155968404_5143636422001_5143635290001-vs.jpg?pubId=1155968404,data:image/gif;base64,R0lGODlhAQABAAAAACH5BAEKAAEALAAAAAABAAEAAAICTAEAOw==	http://www.politico.com/story/2016/09/giuliani-lester-holt-fact-checking-228773	{"description": "Giuliani took issue with Holt \u201cignorantly\u201d attempting to fact-check Trump on the constitutionality of stop-and-frisk and the real estate mogul's false assertion that he never supported the Iraq War.", "og": {"site_name": "POLITICO", "description": "Giuliani took issue with Holt \u201cignorantly\u201d attempting to fact-check Trump on the constitutionality of stop-and-fr…
Real	Kaine doesn't feel bad for Pence	Tim Kaine said he doesn't feel bad for his counterpart on the Republican ticket for having to defend Donald Trump constantly. Kaine doesn't feel bad for Pence Tim Kaine doesn't feel much pressure when it comes to the day-to-day routine of defending and explaining the platform and background of running mate Hillary Clinton to voters, the Virginia senator said in an interview airing Wednesday on "T…	http://politi.co/2cRoo3f	http://static.politico.com/44/43/c1e7650b4ec89c28c717762144bb/07-tim-kaine-8-ap-1160.jpg	Nick Gass,Jack Shafer	http://politi.co	{'$date': 1474452760000}		http://static.politico.com/44/43/c1e7650b4ec89c28c717762144bb/07-tim-kaine-8-ap-1160.jpg,https://static.politico.com/dims4/default/3f8b184/2147483647/resize/1160x%3E/quality/90/?url=http%3A%2F%2Fstatic.politico.com%2F44%2F43%2Fc1e7650b4ec89c28c717762144bb%2F07-tim-kaine-8-ap-1160.jpg,data:image/gif;base64,R0lGODlhAQABAAAAACH5BAEKAAEALAAAAAABAAEAAAICTAEAOw==	http://www.politico.com/story/2016/09/tim-kaine-ellen-degeneres-show-228459	{"description": "&quot;Obviously because you're the nominee for vice president you have to defend Hillary because that\u2019s your job,&quot; DeGeneres says.", "og": {"site_name": "POLITICO", "description": "&quot;Obviously because you're the nominee for vice president you have to defend Hillary because that\u2019s your job,&quot; DeGeneres says.", "title": "Kaine doesn't feel bad for Pence", "ur…
Real	Anti-Trump Super PAC Launches Pre-Debate Video Featuring Hofstra Students	An anti-Donald Trump super PAC is going on the offensive ahead of the first presidential debate this Monday at Hofstra University in New York. The group, the Not Who We Are campaign, is using students at the very university where the debate will be held to make a point. A new web ad produced by the group features students unfriendly to Trump's message. “I don’t think you can have a racist bigot a…	http://abcn.ws/2dgPtRo	http://a.abcnews.com/images/Politics/AP_hofstra_debate_cf_160922_16x9_992.jpg	More Michael,Abc News	http://abcn.ws		https://www.youtube.com/embed/KrKIWu0zrV8	http://www.googleadservices.com/pagead/conversion/1005826543/?value=0&label=1GPKCOHYjwMQ7-PO3wM&guid=ON&script=0,http://secure-us.imrworldwide.com/cgi-bin/m?ci=us-704476h&cg=0&cc=1&ts=noscript,http://a.abcnews.com/images/Politics/AP_hofstra_debate_cf_160922_16x9_992.jpg,http://a.abcnews.com/images/Politics/AP_hofstra_debate_cf_160922_12x5_992.jpg	http://abcnews.go.com/Politics/anti-trump-super-pac-launches-pre-debate-video/story?id=42294508	{"fb_title": "Anti-Trump Super PAC Launches Pre-Debate Video", "description": "Anti-Trump Super PAC Launches Pre-Debate Video", "copyright": "Copyright (c) 2017 ABC News Internet Ventures", "author": "ABC News", "og": {"site_name": "ABC News", "description": "An anti-Donald Trump super PAC is going on the offensive ahead of the first presidential debate this Monday at Hofstra University in New Yo…
